# Supplementary material for: Establishment of Normative Retinal Nerve Fiber Layer Thickness in Healthy Koreans Using Huvitz Optical Coherence Tomography and Comparison with Cirrus OCT
Source: J Clin Med. 2025 Jun 15;14(12):4258. doi: 10.3390/jcm14124258 (PMC12194314; doi:10.3390/jcm14124258)
Supplement: Supplementary file 1 [file jcm-14-04258-s001.zip]

Archive with 1 entries (1 files):
- jcm-3690730-supplementary.pdf
